# Supplementary material for: Sigma-1 Receptor as a Protective Factor for Diabetes-Associated Cognitive Dysfunction via Regulating Astrocytic Endoplasmic Reticulum-Mitochondrion Contact and Endoplasmic Reticulum Stress
Source: Cells. 2023 Jan 3;12(1):197. doi: 10.3390/cells12010197 (PMC9818229; doi:10.3390/cells12010197)
Supplement: Supplementary file 1 [file cells-12-00197-s001.zip]

Archive with 1 entries (1 files):
- cells-2062428-supplementary.pdf
